# Supplementary material for: Chromatic Acclimation Processes and Their Relationships with Phycobiliprotein Complexes
Source: Microorganisms. 2022 Aug 3;10(8):1562. doi: 10.3390/microorganisms10081562 (PMC9415938; doi:10.3390/microorganisms10081562)
Supplement: Supplementary file 1 [file microorganisms-10-01562-s001.zip]

Archive with 1 entries (1 files):
- microorganisms-1828046-supplementary.pdf
